# Supplementary material for: Incorporation of CEUS and SWE parameters into a multivariate logistic regression model for the differential diagnosis of benign and malignant TI-RADS 4 thyroid nodules
Source: Endocrine. 2023 Oct 27;83(3):691–9. doi: 10.1007/s12020-023-03524-2 (PMC10902020; doi:10.1007/s12020-023-03524-2)
Supplement: Supplementary file 1 — Supplementary information [file 12020_2023_3524_MOESM1_ESM.xlsx]

## Sheet: Sheet1
姓名	性别	年龄	数量	位置（1）	位置（2）	最大径	成分	回声	纵横比	边界	强回声	ACR评分	造影	Emax	Emean	Emin	SD	病理	PE（db）2	PE（db）	ΔPE	WiAUC(db)2	WiAUC(db)	ΔWiAUC(db)	WiR2	WiR	ΔWiR	WiPI-2	WiPI	ΔWiPI	WoAUC(2)	WoAUC	ΔWoAUC	WiWoAUC	WiWoAUC	ΔWiWoAUC	WOR（）	WOR	ΔWOR
吕刚	男	33	1	右叶	上极	4.7	实性	低回声	<1	不规则	无	6	不均匀低增强	23.7	21.4	17.4	1.7	1	39.48	33.72	5.76	44.91	38.67	6.24	34.98	29.67	5.31	38.33	32.56	5.77	46.02	39.66	6.36	48.51	42.21	6.3	33.35	28.17	5.18
王微微	女	37	1	右叶	下极	5.8	实性	低回声	<1	不规则	无	6	不均匀低增强	32.2	26.8	22.8	1.6	1	38.81	37.22	1.59	42.63	41.38	1.25	35.92	34.06	1.86	37.66	36.1	1.56	43.75	42.55	1.2	46.24	45.02	1.22	34.23	32.23	2
支国华	女	45	1	右叶	下极	6	实性	低回声	<1	不规则	无	6	不均匀低增强	35.9	18.2	5.2	4.3	1	34.91	36.01	-1.1	39.27	35.89	3.38	29.88	37.4	-7.52	32.36	34.96	-2.6	44.61	37.8	6.81	45.72	39.96	5.76	21.37	34.47	-13.1
霍庆武	男	45	1	右叶	下极	6.2	实性	低回声	<1	不规则	无	6	不均匀低增强	36.9	25.8	18.7	3.8	1	38.23	34.18	4.05	45.23	38.47	6.76	32.32	26.83	5.49	37.12	31.04	6.08	46.77	39.72	7.05	49.08	42.15	6.93	29.96	25.08	4.88
肖宇宏	女	39	1	左叶	下极	5.3	实性	低回声	<1	不清	无	6	不均匀低增强	35.6	31.2	28.9	2.7	1	42.09	38.04	4.05	46.27	41.57	4.7	39.44	35.84	3.6	41.1	37.01	4.09	48.73	43.59	5.14	50.68	45.7	4.98	35.61	32.72	2.89
徐凤芝	女	58	1	右叶	下极	7.6	实性	低回声	<1	不规则	无	6	不均匀低增强	38.2	24.9	15.1	5.4	0	35.22	31.97	3.25	40.73	34.78	5.95	45.43	39.16	6.27	27.03	22.94	4.09	52.56	53.13	-0.57	54.7	54.9	-0.2	24.38	25.3	-0.92
赵长春	男	59	1	左叶	中部	12.4	实性	低回声	<1	不规则	无	6	不均匀等增强	21.5	12.3	6.8	3.2	1	35.19	36.89	-1.7	43.49	43.94	-0.45	47.75	48.19	-0.44	23.12	24	-0.88	43.61	44.48	-0.87	45.38	46.41	-1.03	30.53	30.49	0.04
冯利明	男	47	1	右叶	下极	6.3	实性	等回声	<	清	点强	6	不均匀高增强	22.2	16.4	8.1	4.9	0	40.66	42.64	-1.98	46.42	47.23	-0.81	50.07	50.75	-0.68	34.03	37.45	-3.42	44.94	46.22	-1.28	47.19	48.51	-1.32	25.17	26.64	-1.47
夏正影	女	46	1	左叶	中部	5.3	实性	低回声	<1	不规则	无	6	不均匀低增强	60.2	55.2	40.4	9.1	1	31.72	34.58	-2.86	35.52	39.81	-4.29	39.25	43.35	-4.1	20.91	28.7	-7.79	45.47	45.1	0.37	47.33	46.98	0.35	21.03	36.84	-15.81
原秋风	女	46	1	右叶	上极	7.2	实性	低回声	<1	不规则	无	6	不均匀低增强	50.5	44.2	38	4.1	1	33.78	30.45	3.33	38.73	35.86	2.87	42.33	39.53	2.8	28.1	24.14	3.96	42.43	42.74	-0.31	44.94	45.21	-0.27	27.3	27.41	-0.11
鞠福丹	女	34	1	右叶	下极	5.2	实性	低回声	<1	不规则	无	6	不均匀低增强	80.9	72.2	56.7	4.9	1	39.48	36.81	2.67	43.61	39.73	3.88	47.68	43.98	3.7	33.68	28.01	5.67	44.58	43.19	1.39	47.13	45.76	1.37	31.63	30.41	1.22
李福梅	女	79	1	右叶	中部	12.4	实性	低回声	<1	清	斑片钙化	5	不均匀低增强	50.6	42.1	24.2	5.8	0	40.27	40.62	-0.35	50.59	56.4	-5.81	27.16	29.59	-2.43	37.2	40.33	-3.13	52.56	53.13	-0.57	54.7	54.9	-0.2	24.38	25.3	-0.92
栗桂英	女	56	1	右叶	下极	9	实性	低回声	<1	清	斑片钙化	5	不均匀等增强	40.7	31.8	12.4	9.3	0	37.9	38.39	-0.49	40.64	41.97	-1.33	35.11	34.33	0.78	36.08	36.41	-0.33	43.61	44.48	-0.87	45.38	46.41	-1.03	30.53	30.49	0.04
赵长春	男	59	1	右叶	下极	20.3	实性	低回声	<1	不清	斑片钙化	5	不均匀低增强	38.3	23	11.5	5.6	0	36.88	37.01	-0.13	43.26	44.64	-1.38	27.59	29	-1.41	33.78	35.17	-1.39	44.94	46.22	-1.28	47.19	48.51	-1.32	25.17	26.64	-1.47
李小翠	女	39	1	左叶	下极	6.3	实性	低回声	<1	不清	斑片钙化	5	不均匀高增强	42	36.2	28.5	3.6	0	37.01	40.89	-3.88	42.74	42.43	0.31	24.74	40.96	-16.22	32.01	39.93	-7.92	45.47	45.1	0.37	47.33	46.98	0.35	21.03	36.84	-15.81
陈克武	男	57	1	右叶	中部	5.7	实性	低回声	<1	清	斑片钙化	5	不均匀低增强	33.4	27.6	25.5	2.2	0	35.69	35.89	-0.2	41.36	41.59	-0.23	28.97	29.14	-0.17	33.55	33.75	-0.2	42.43	42.74	-0.31	44.94	45.21	-0.27	27.3	27.41	-0.11
许丽娜	女	38	1	右叶	下极	5.2	实性	低回声	<1	不清	斑片钙化	5	不均匀低增强	22.3	18.2	10.2	7.8	0	39.91	37.66	2.25	43.61	42.26	1.35	33.12	31.84	1.28	36.76	35.45	1.31	44.58	43.19	1.39	47.13	45.76	1.37	31.63	30.41	1.22
嵇天慧	女	36	1	右叶	上极	6.1	实性	低回声	<1	不清	斑片钙化	5	不均匀低增强	64.9	45.4	31.1	10.1	1	43.29	38.19	5.1	47.84	41.81	6.03	35.69	29.53	6.16	40.15	34.05	6.1	48.99	42.92	6.07	51.46	45.41	6.05	33.95	27.81	6.14
李淑荣	女	63	1	右叶	上极	5.9	实性	低回声	<1	不清	斑片钙化	5	不均匀低增强	54.5	34.6	18.6	10	1	38.41	33.24	5.17	43.69	38.25	5.44	34.02	29.11	4.91	37.25	32.08	5.17	44.65	39.17	5.48	47.21	41.74	5.47	32.55	27.7	4.85
李永明	男	35	1	右叶	下极	5.3	实性	低回声	<1	不清	斑片钙化	5	不均匀低增强	63.5	41.7	14.9	13.2	1	42.14	37.21	4.93	48.39	43.63	4.76	34.9	27.97	6.93	40.02	34.13	5.89	49.69	45.4	4.29	52.1	47.62	4.48	32.92	25.33	7.59
李新富	男	67	1	右叶	下极	7.6	实性	低回声	<1	清	斑片钙化	5	不均匀低增强	63.6	41.3	14.8	10.9	1	31.34	29.25	2.09	41.06	37.98	3.08	22.86	19.81	3.05	30.28	27.2	3.08	43.18	40.64	2.54	45.26	42.52	2.74	19.98	16.68	3.3
杨春梅	女	53	1	右叶	下极	5.3	实性	低回声	<1	不清	斑片钙化	5	不均匀低增强	55.6	35.6	16.9	8.4	1	37.76	35.86	1.9	42.15	39.24	2.91	32.97	31.94	1.03	35.8	33.86	1.94	44.78	41.63	3.15	46.67	43.61	3.06	28.9	28.25	0.65
李红龙	男	35	1	左叶	下极	5.5	实性	低回声	<1	不清	斑片钙化	5	不均匀低增强	41.7	30.9	22.8	5.1	1	33.91	33.1	0.81	40.39	39.8	0.59	26.35	25.34	1.01	31.76	30.95	0.81	41.48	40.87	0.61	43.98	43.38	0.6	24.71	23.69	1.02
范晓巍	女	41	1	右叶	上极	12.8	实性	低回声	<1	不清	斑片钙化	5	不均匀低增强	50.7	30.4	18.6	9.7	1	32.72	31.94	0.78	37.52	37.41	0.11	27	25.65	1.35	30.61	29.87	0.74	39	39.1	-0.1	41.33	41.34	-0.01	24.75	23.08	1.67
牟凤春	女	42	1	右叶	下极	4.9	实性	极低回声	<1	不清	无	5	不均匀低增强	56.2	35.2	26.7	6.7	1	34.11	34.93	-0.82	40.37	40.57	-0.2	27.75	28.89	-1.14	32.23	32.96	-0.73	44.28	43.65	0.63	45.76	45.39	0.37	22.76	24.72	-1.96
于从琴	女	57	1	左叶	中部	4.2	实性	低回声	<1	不清	斑片钙化	5	不均匀低增强	48.7	41.9	29.8	5.5	1	34.68	29.89	4.79	39.29	36.14	3.15	29.6	23.37	6.23	32.69	27.96	4.73	41.99	39.5	2.49	43.86	41.15	2.71	25.7	18.87	6.83
张丽娟	女	51	1	右叶	上极	6.4	实性	低回声	<1	欠清	斑片钙化	5	不均匀低增强	133.2	63.6	41	20.5	1	37.5	34.69	2.81	42.79	40.21	2.58	31.25	30.65	0.6	35.39	33.17	2.22	44.14	45.56	-1.42	46.53	46.67	-0.14	29.19	21.87	7.32
张晓勤	女	58	1	右叶	上极	7.3	实性	低回声	<1	欠清	斑片钙化	5	不均匀低增强	138.3	98.2	62	18.9	1	44.54	34.28	10.26	48.74	38	10.74	39.3	29.49	9.81	42.4	32.13	10.27	49.86	39.02	10.84	52.34	41.55	10.79	37.58	27.88	9.7
艾国辉	男	44	1	右叶	下极	6.7	实性	低回声	<1	欠清	斑片钙化	5	不均匀低增强	26.3	18.8	11.2	4.1	1	39.99	39.72	0.27	45.95	45.94	0.01	33.05	32.53	0.52	37.87	37.61	0.26	47.36	47.45	-0.09	49.72	49.77	-0.05	31.07	30.42	0.65
潘芝倩	女	40	1	左叶	下极	5.3	实性	低回声	<1	不清	无	4	不均匀等增强	23.9	17.9	10.2	3.9	0	42.11	42.78	-0.67	46.04	45.21	0.83	37.64	39.46	-1.82	40.11	40.69	-0.58	48.44	46.75	1.69	50.41	49.06	1.35	33.97	37.09	-3.12
赵金凤	女	42	1	右叶	中部	5.3	实性	低回声	<1	清	无	4	不均匀高增强	33.7	30	27.7	1.3	0	38.43	37.73	0.7	48.7	48.17	0.53	27.63	26.83	0.8	36.43	35.75	0.68	51.92	51.29	0.63	53.61	53.02	0.59	23.76	22.83	0.93
张雪柏	男	49	1	左叶	下极	6.1	实性	低回声	<1	清	无	4	不均匀等增强	31.6	28.7	22.6	1.9	0	44.15	48.9	-4.75	50.64	53.89	-3.25	36.77	42.87	-6.1	42.05	46.77	-4.72	52.2	54.97	-2.77	54.5	57.47	-2.97	34.4	41.21	-6.81
孙云娟	女	56	1	右叶	下极	6	实性	低回声	<1	不清	无	4	不均匀高增强	30.4	22.2	16.4	3	0	42.28	42.68	-0.4	50.95	50.74	0.21	32.77	33.71	-0.94	40.2	40.58	-0.38	52.65	52.78	-0.13	54.89	54.89	0	30.18	31	-0.82
孙云娟	女	56	1	右叶	下极	7	实性	低回声	<1	不清	无	4	不均匀低增强	40.7	34.1	15.7	6.2	0	42.79	37.01	5.78	49.91	42.87	7.04	34.73	30.13	4.6	40.68	34.87	5.81	51.39	44.13	7.26	53.73	46.55	7.18	32.5	28.24	4.26
程淑英	女	72	1	左叶	下极	6.1	实性	低回声	<1	不清	无	4	不均匀等增强	32.3	26.4	21.7	3.4	0	39.78	41.33	-1.55	44.66	45.5	-0.84	33.84	36.09	-2.25	37.64	39.18	-1.54	45.67	46.69	-1.02	48.2	49.03	-0.83	32.24	34.54	-2.3
杨叶	女	26	1	右叶	中部	5.1	实性	低回声	<1	不清	无	4	不均匀低增强	44.6	36.4	29.4	6	0	37.57	32.74	4.83	42.54	38.66	3.88	31.71	26	5.71	35.47	30.66	4.81	44.06	40.4	3.66	46.38	42.62	3.76	29.38	23.35	6.03
李寿哲	男	47	1	右叶	中部	5.6	实性	低回声	<1	不清	无	4	不均匀等增强	22.3	20.8	17.3	1.1	0	37.51	37.98	-0.47	43.2	43.31	-0.11	31.3	32.09	-0.79	35.52	35.97	-0.45	45.98	46.01	-0.03	47.82	47.88	-0.06	27.41	28.16	-0.75
李文霞	女	53	1	右叶	上极	5.2	实性	低回声	<1	不清	无	4	不均匀等增强	33.7	33.6	26.5	2.1	0	37.01	38.13	-1.12	44.51	45.53	-1.02	30.12	31.8	-1.68	35.68	37.02	-1.34	46	47.61	-1.61	48.33	49.7	-1.37	27.86	29.4	-1.54
李文霞	女	53	1	右叶	上极	5	实性	低回声	<1	不清	无	4	不均匀等增强	29.1	25.4	24.7	1.4	0	38.15	38.11	0.04	43.43	44.13	-0.7	32.51	33.67	-1.16	36.2	37.15	-0.95	46.33	46.88	-0.55	48.12	48.73	-0.61	28.26	29.62	-1.36
桓影	女	40	1	右叶	中部	5.2	实性	低回声	<1	不清	无	4	不均匀低增强	53.6	33.8	28.9	4.2	0	41.17	38.14	3.03	46.02	43.04	2.98	33.32	30.26	3.06	38.04	35.02	3.02	47.5	44.48	3.02	49.84	46.83	3.01	31.24	28.2	3.04
李文凤	女	56	1	右叶	上极	5.3	实性	低回声	<1	不清	无	4	不均匀低增强	44.1	33.2	24.6	4.9	0	37.29	35.71	1.58	43.24	39.93	3.31	33.4	29.84	3.56	36.46	32.95	3.51	46.75	43.91	2.84	48.35	45.37	2.98	27.99	23.64	4.35
李文凤	女	56	1	右叶	下极	6.9	实性	低回声	<1	不清	无	4	不均匀等增强	26.3	13.9	7.2	5.2	0	39.88	40.5	-0.62	43.55	44.52	-0.97	37.34	37.85	-0.51	38.79	39.48	-0.69	45.2	46.71	-1.51	47.47	48.77	-1.3	34.85	34.49	0.36
李居梅	女	57	1	左叶	下极	4.3	实性	低回声	<1	不清	无	4	不均匀低增强	22.9	16.7	3	4	0	36.2	32.08	4.12	41.45	37.32	4.13	27.96	23.06	4.9	33.07	28.97	4.1	42.8	38.57	4.23	45.19	41	4.19	25.97	21.95	4.02
冯利明	男	47	1	左叶	中部	5.1	实性	低回声	<1	清	无	4	不均匀等增强	19.5	14.8	9.5	2.6	0	38.99	39.77	-0.78	42.8	42.83	-0.03	32.24	33.69	-1.45	35.89	36.63	-0.74	44.13	44	0.13	46.52	46.47	0.05	30.17	31.86	-1.69
李满昌	男	56	1	右叶	上极	5.3	实性	等回声	<1	清	斑片钙化	4	不均匀等增强	35.4	28.8	27.5	2	0	36.48	37.11	-0.63	43.76	43.95	-0.19	26.32	27.35	-1.03	33.39	34.01	-0.62	45.57	45.43	0.14	47.77	47.76	0.01	23.82	25.09	-1.27
张丽香	女	39	1	左叶	上极	9.8	实性	低回声	<1	清	无	4	不均匀等增强	37.8	20.2	10.9	3.3	0	37.12	38.57	-1.45	41.09	41.61	-0.52	30.21	32.52	-2.31	34	35.44	-1.44	42.5	42.77	-0.27	44.86	45.24	-0.38	28.04	30.69	-2.65
田玉连	女	46	1	右叶	下极	13.4	实性	等回声	<1	清	斑片钙化	4	不均匀高增强	25.9	15.4	3.1	4.9	0	38.02	39.19	-1.17	47.28	38.5	8.78	29.38	47.96	-18.58	36.64	39.28	-2.64	49.21	47.16	2.05	51.36	47.72	3.64	26.47	31.39	-4.92
候艳霞	女	40	1	右叶	下极	5.2	实性	低回声	<1	不清	无	4	不均匀等增强	30.9	26.3	23.3	2	0	36.69	38.69	-2	43.45	45.45	-2	31.52	33.69	-2.17	35.72	37.77	-2.05	46.27	48.63	-2.36	48.09	50.33	-2.24	27.44	29.1	-1.66
陈克武	男	57	1	右叶	上极	5.5	实性	低回声	<1	不清	无	4	不均匀等增强	32.4	27.6	25.5	2.2	0	33.48	36.77	-3.29	40.16	41.64	-1.48	27.75	28.86	-1.11	32.34	33.63	-1.29	41.26	42.85	-1.59	43.76	45.3	-1.54	26.05	27.04	-0.99
李寿哲	男	47	1	右叶	中部	9.2	实性	低回声	<1	不清	无	4	不均匀等增强	41.9	23.1	19.3	2.6	1	38.35	37.05	1.3	44.52	43.07	1.45	33.26	30.22	3.04	37.24	34.97	2.27	46.62	44.88	1.74	48.7	47.08	1.62	30.52	27.45	3.07
王非	女	43	1	左叶	中部	6.4	实性	低回声	<1	不清	无	4	不均匀等增强	22.8	18.9	13.8	4.9	1	37.74	35.17	2.57	46.33	43.01	3.32	30.34	26.84	3.5	36.66	33.26	3.4	48.21	44.75	3.46	50.38	46.98	3.4	27.55	24.22	3.33
曲一同	女	44	1	右叶	上极	5.9	实性	低回声	<1	清	无	4	不均匀低增强	46.9	34.8	27.8	4.2	1	35.08	32.57	2.51	40.8	37.63	3.17	30.4	26.64	3.76	33.96	29.98	3.98	42.11	39.27	2.84	44.61	41.53	3.08	28.38	23.16	5.22
张立元	女	35	1	右叶	上极	5.9	实性	低回声	<1	不清	无	4	不均匀等增强	59.1	36.7	12.3	1.4	1	36.24	32.44	3.8	43.76	40.26	3.5	29.81	27.71	2.1	35.15	31.34	3.81	45.21	41.7	3.51	47.55	44.05	3.5	27.75	23.49	4.26
庄文影	女	29	1	右叶	中部	5.1	实性	低回声	<1	不清	无	4	不均匀低增强	33.2	18.4	11.6	4.3	1	38.24	33.12	5.12	43.12	37.28	5.84	35.04	30.34	4.7	37.29	32.09	5.2	45.97	39.56	6.41	47.78	41.58	6.2	30.67	26.91	3.76
李绍惠	男	49	1	右叶	下极	14.4	实性	低回声	<1	清	无	4	不均匀等增强	36.8	30	23.7	2.5	1	39.35	38.29	1.06	44.35	42.74	1.61	33.24	32.43	0.81	37.16	35.95	1.21	45.69	43.97	1.72	48.08	46.41	1.67	31.16	30.56	0.6
